# Supplementary material for: Bimetallic Cu/Fe MOF-Based Nanosheet Film via Binder-Free Drop-Casting Route: A Highly Efficient Urea-Electrolysis Catalyst
Source: Nanomaterials (Basel). 2022 Jun 3;12(11):1916. doi: 10.3390/nano12111916 (PMC9182062; doi:10.3390/nano12111916)
Supplement: Supplementary file 1 [file nanomaterials-12-01916-s001.zip]

Archive with 1 entries (1 files):
- nanomaterials-1723010-supplementary.pdf
